# Supplementary material for: Finding Meanings in Low Dimensional Structures: Stochastic Neighbor Embedding Applied to the Analysis of Indri indri Vocal Repertoire
Source: Animals (Basel). 2019 May 15;9(5):243. doi: 10.3390/ani9050243 (PMC6562776; doi:10.3390/ani9050243)
Supplement: Supplementary file 1 [file animals-09-00243-s001.zip]

Archive with 12 entries (9 files):
- SM_OK/
- SM_OK/FigureS1.pdf
- __MACOSX/
- __MACOSX/SM_OK/
- __MACOSX/SM_OK/._FigureS1.pdf
- SM_OK/FigureS1.tiff
- __MACOSX/SM_OK/._FigureS1.tiff
- SM_OK/FigureS2.pdf
- __MACOSX/SM_OK/._FigureS2.pdf
- SM_OK/FigureS2.tiff
- __MACOSX/SM_OK/._FigureS2.tiff
- __MACOSX/._SM_OK
